# Supplementary material for: Codonoboea personatiflora (Gesneriaceae), a new species from Peninsular Malaysia
Source: PhytoKeys. 2012 Dec 7;(18):61–6. doi: 10.3897/phytokeys.18.3487 (PMC3652494; doi:10.3897/phytokeys.18.3487)
Supplement: XML Treatment for Codonoboea personatiflora [file phytokeys.18.3487-treatment1.xml]

<!DOCTYPE tp:taxon-treatment
  PUBLIC "-//TaxonX//DTD Taxonomic Treatment Publishing DTD v0 20100105//EN" "tax-treatment-NSO.dtd">
<tp:taxon-treatment xmlns:tp="http://www.plazi.org/taxpub"><tp:treatment-meta><mixed-citation publication-type="journal"><person-group><name><surname>Kiew</surname><given-names>Ruth</given-names></name><name><surname>Sam</surname><given-names>Yen-Yen</given-names></name></person-group><article-title>
                    <italic>Codonoboea personatiflora</italic> (Gesneriaceae),  a new species from Peninsular Malaysia
                </article-title><source>PhytoKeys</source><day>7</day><month>12</month><year>2012</year><volume>2012</volume><issue>18</issue><fpage>61</fpage><lpage>66</lpage><pub-id pub-id-type="doi">10.3897/phytokeys.18.3487</pub-id></mixed-citation></tp:treatment-meta><tp:nomenclature><tp:taxon-name>
                        <tp:taxon-name-part taxon-name-part-type="genus">Codonoboea</tp:taxon-name-part>
                        <tp:taxon-name-part taxon-name-part-type="species">personatiflora</tp:taxon-name-part>
                    <object-id xmlns:xlink="http://www.w3.org/1999/xlink" xlink:type="simple">urn:lsid:ipni.org:names:77123717-1</object-id>
								<object-id xmlns:xlink="http://www.w3.org/1999/xlink" xlink:type="simple">http://species-id.net/wiki/Codonoboea_personatiflora</object-id>
								</tp:taxon-name><tp:taxon-authority>Kiew &amp; Y.Y.Sam</tp:taxon-authority><tp:taxon-status xmlns:xlink="http://www.w3.org/1999/xlink" xlink:type="simple">sp. nov.</tp:taxon-status><xref ref-type="fig" rid="F1">Figure 1</xref><xref ref-type="fig" rid="F2">Map 1</xref></tp:nomenclature><tp:treatment-sec sec-type="Diagnosis"><title>Diagnosis.</title><p>Different from all other species of <italic><tp:taxon-name>Codonoboea</tp:taxon-name></italic> Ridl. in its personate flower where the lower lip is directed upwards and completely closes the mouth of the corolla tube.</p></tp:treatment-sec><tp:treatment-sec sec-type="Type"><title>Type.</title><p><bold>Peninsular Malaysia.</bold> Terengganu: Kemaman, Sungai Nipah, Bukit Kajang, <named-content xmlns:xlink="http://www.w3.org/1999/xlink" content-type="dwc:verbatimCoordinates" xlink:type="simple">4°20'N, 103°07'E</named-content>, 22 Nov 1935, E.J.H.Corner SFN 30540 (holotype: SING!; isotypes: K!, L, E, SAR!).</p><p>Robust, erect, unbranched herb. <bold>Stem</bold> woody to 65 cm tall, flowering at ca 15 cm tall, bare stem below the leaves 4–9 mm diam. <bold>Leaves</bold> opposite, pairs equal, spaced 8–17 mm apart, glossy when young, reddish towards the base and bright yellowish green toward apex, older leaves uniformly dull greyish green above; petioles 1.3–3 cm long, slightly grooved above, minutely pubescent; lamina oblanceolate, thinly leathery, 15–34 × 4–8 cm, lateral veins whitish or yellowish green, sometimes with a silvery band along the midrib, paler beneath, base narrowed then slightly rounded, margin serrate in the upper half, teeth ca 1 mm long, apex narrowly acuminate, acumen to 1–2.5(–4) cm long; midrib and veins impressed above, prominent beneath in life, lateral veins 9–20 pairs, ferrugineous beneath.</p><p><bold><italic><tp:taxon-name>Inflorescence</tp:taxon-name></italic></bold> a pair-flowered dichasial cyme with up to 5<sup>th</sup> order branching, erect from the upper leaf axils, 12–34 cm long, peduncle purple or reddish brown, 7.5–29 cm long, bracts green, linear, 2–10 × ca 0.5 mm, pedicels 2–5 mm long. Inflorescence, pedicel and calyx with minute, dense, non-glandular pubescence. <bold>Flowers</bold> pendent, to 20 mm long, almost hanging vertically down, buds green or only at the base; calyx brownish purple or green, ca 1.5–2 × 0.75 mm long, 5-lobed divided almost to the base, apex acute; corolla pale cream with pale pink lobes, personate, densely glandular pubescent outside, tube 9–13 × 3–5 mm, lower half of tube cylindric, the upper half gradually dilating to ca twice the width of the basal half, mouth 6–9 mm diam., upper lip erect, glabrous, ca 7 mm long with 2 strongly reflexed lobes, each ca 2.5 × 2.5 mm with a raised patch of long glandular hairs between lobes, lower lip positioned upwards and appressed against the upper lip closing the corolla mouth, 8–10 × 6.5–9 mm long, the 3 rounded, glabrous lobes reflexed to cucullate, raised and forming a rim, lateral lobes ca 2 × 2 mm, central lobe ca 3 × 2.5 mm, throat with dense patch of deep pink unbranched long multiseriate glandular hairs, nectar guides 2, strongly raised, concolorous with the tube; stamens 2, joined 4–5 mm from corolla base, filaments white, slightly bowed inwards, 7–13 mm long with 2 blunt horns at the attachment to the anther, anthers purple or pale cream, ca 2 × 0.75 mm, cohering face-to-face, staminodes 2, slender ca 3 mm long, hooked at apex; nectary cylindric, margin unequally lobed, upper lobes 2–3 mm long, lower lobes 2–3.5 mm long; ovary and style slender, with<!--PageBreak--> dense brownish glandular hairs, ovary white, 5–8 × 0.75–1 mm long, style purple-brown, 5–6 mm long, stigma globose, almost 0.5 mm diam. The anthers and stigma are positioned at the same level just below the upper lip. <bold>Fruits</bold> slender, cylindric, 22–45 × 1–1.5 mm, dehiscing along the upper suture.</p><fig id="F1" position="float" orientation="portrait"><label>Figure 1.</label><caption><p><italic><tp:taxon-name>Codonoboea personatiflora</tp:taxon-name></italic> Kiew &amp; Y.Y.Sam. <bold>A</bold> habit <bold>B</bold> coloured young leaves <bold>C</bold> pair-flowered cymose inflorescences <bold>D</bold> flower (top view) <bold>E</bold> flower (from below) <bold>G</bold> longitudinal section with upper lip removed.</p></caption><graphic xmlns:xlink="http://www.w3.org/1999/xlink" xlink:href="PhytoKeys-018-061-g001.jpg" position="float" orientation="portrait" xlink:type="simple"/></fig></tp:treatment-sec><tp:treatment-sec sec-type="Distribution"><title>Distribution.</title><p>Peninsular Malaysia, endemic in the state of Terengganu.</p><fig id="F2" position="float" orientation="portrait"><label>Map 1.</label><caption><p>Distribution of <italic><tp:taxon-name>Codonoboea personatiflora</tp:taxon-name></italic> in Peninsular Malaysia.</p></caption><graphic xmlns:xlink="http://www.w3.org/1999/xlink" xlink:href="PhytoKeys-018-061-g002.jpg" position="float" orientation="portrait" xlink:type="simple"/></fig></tp:treatment-sec><tp:treatment-sec sec-type="Ecology"><title>Ecology.</title><p>In primary or logged-over lowland mixed dipterocarp forest at low altitudes (below 100 m), on shaded hillsides or slopes, often above streams.</p></tp:treatment-sec><tp:treatment-sec sec-type="Etymology"><title>Etymology.</title><p>Named for its personate (closed) flower that is unique for the genus.</p></tp:treatment-sec><tp:treatment-sec sec-type="Conservation status"><title>Conservation status.</title><p>EN B2a,b(ii,iii). Following the IUCN Criteria and Categories (<xref ref-type="bibr" rid="B3">IUCN 2001</xref>; <xref ref-type="bibr" rid="B2">Chua 2010</xref>), this species falls within the Endangered Category because it is known from five localities, has in total an area of occupancy of 28 sq km. In addition, it is nowhere found within Peninsular Malaysia’s network of Totally Protect<!--PageBreak-->ed Areas and it grows at low altitudes in lowland forest, a habitat that is threatened by or already has been logged or is threatened by forest clearance for oil palm plantations.</p></tp:treatment-sec><tp:treatment-sec sec-type="Other specimens examined"><title>Other specimens examined.</title><p><bold>Peninsular Malaysia</bold>. Terengganu: Dungun, Jengai Forest Reserve, Compartment 71, 15 Mar 1998, Anon. s.n. (SING!), Compartment 52, 65 m alt., <named-content xmlns:xlink="http://www.w3.org/1999/xlink" content-type="dwc:verbatimCoordinates" xlink:type="simple">4°32.76'N, 102°58.34'E</named-content>, 17 Oct 2002, Y.Y.Sam FRI 47153 (KEP!, SAN!); Hulu Terengganu, Ulu Telemong Forest Reserve, <named-content xmlns:xlink="http://www.w3.org/1999/xlink" content-type="dwc:verbatimCoordinates" xlink:type="simple">5°12'N, 102°46'E</named-content>, 25 Jul 2006, R.Kiew RK 5339 (KEP!, K!, SAR!); Hulu Terengganu, Ladang Ternakan TERSAT, 62 m alt., <named-content xmlns:xlink="http://www.w3.org/1999/xlink" content-type="dwc:verbatimCoordinates" xlink:type="simple">5°01.07'N, 103°01.17'E</named-content>, 31 Oct 2009, M.Kamarul-Hisham FRI 67168 (KEP! SING!); Kemaman, Sungai Nipah Forest Reserve, Jeram Tanduk, 81 m alt., <named-content xmlns:xlink="http://www.w3.org/1999/xlink" content-type="dwc:verbatimCoordinates" xlink:type="simple">4°18.93'N, 103°10.42'E</named-content>, Y.Y.Sam FRI 47197 (KEP! SING!); probably from Kemaman, Sungai Nipah, collector unknown, flowered in Forest Research Institute Malaysia Nursery on 9 Apr 2012, FRI 75314(KEP!); Setiu, Ulu Setiu Forest Reserve, <named-content xmlns:xlink="http://www.w3.org/1999/xlink" content-type="dwc:verbatimCoordinates" xlink:type="simple">5°26'N, 102°44'E</named-content>, 7 Mar 2002, Y.Y.Sam FRI 44395 (KEP!), flowered in Forest Research Institute Malaysia Nursery on 9 Sept 2003, Y.Y.Sam FRI 44483 (KEP!).</p></tp:treatment-sec><tp:treatment-sec sec-type="Discussion"><title>Discussion.</title><p>This new species belongs to <italic><tp:taxon-name>Codonoboea</tp:taxon-name></italic> sect. <italic><tp:taxon-name>Didymanthus</tp:taxon-name></italic> in its erect habit, petiolate leaves in distant pairs, cymose inflorescences with a long peduncle and<!--PageBreak--> inconspicuous bracts, and medium-sized (to 2 cm long) flowers (<xref ref-type="bibr" rid="B6">Ridley 1923</xref>). However, it differs from the other species in this section, and indeed from all other known <italic><tp:taxon-name>Codonoboea</tp:taxon-name></italic> species, in its personate flower. The special feature of this flower is the lower lip where the recurved lobes form a rim that is pressed upwards against the upper lip and so closes the corolla mouth, unlike the usual open funnel- or trumpet-shaped or campanulate corolla of <italic><tp:taxon-name>Codonoboea</tp:taxon-name></italic> species. In addition, the aperture is filled by the long hairs, a feature not seen in other <italic><tp:taxon-name>Codonoboea</tp:taxon-name></italic> species. The lower lip appears to be hinged because it is readily bends downward when pressure is applied so opening up the mouth of the corolla tube.</p><p>The majority of <italic><tp:taxon-name>Codonoboea</tp:taxon-name></italic> species are nectar flowers (the cylindrical nectary surrounding the base of the ovary supplies nectar as the reward for the pollinator) with a narrow tubular flower that is strongly dilated to produce an open funnel- or trumpet-shaped flower, often with the lower lobes projecting and forming a landing platform for the insect pollinator. Usually there are yellow or orange nectar guides on the floor of the tube. The flower is therefore open to any insect small enough to enter the tube. Although there are very few observations on pollination in this genus, bumblebees (<italic><tp:taxon-name>Bombus</tp:taxon-name></italic> sp.) have been observed visiting two species, <italic><tp:taxon-name>Codonoboea hispida</tp:taxon-name></italic> (Ridl.) Kiewand <italic><tp:taxon-name>Codonoboea robinsonii</tp:taxon-name></italic> (Ridl.) Kiew, both belonging to <italic><tp:taxon-name>Codonoboea</tp:taxon-name></italic> sect. <italic><tp:taxon-name>Didymanthus</tp:taxon-name></italic> (<xref ref-type="bibr" rid="B4">Kiew 2009</xref>) and it is likely, based on floral morphology, that bees are the pollinators of most of these <italic><tp:taxon-name>Codonoboea</tp:taxon-name></italic> species. The other type of flower seen in the genus is the smaller, short-tubed, often campanulate pollen flower where the anthers are large and conspicuous in the mouth of the corolla. These flowers either have very small nectaries or none at all and pollen is offered as the reward.</p><p>This new species is obviously a nectar flower but is unique in <italic><tp:taxon-name>Codonoboea</tp:taxon-name></italic> in that the upper and lower lips fit closely together so that the mouth is closed and in addition there is a tangle of long hairs just inside the mouth that might prevent small insects from squeezing between the lips. This personate flower closely resembles that of the ornamental snapdragon, <italic><tp:taxon-name>Antirrhinum majus</tp:taxon-name></italic> L. (<tp:taxon-name>Scrophulariaceae</tp:taxon-name>) that is pollinated by bumblebees that on landing on the flower are sufficiently heavy to depress and open the lower lip.</p><p>There are only two other examples of this type of personate flower in Malaysian <tp:taxon-name>Gesneriaceae</tp:taxon-name>, namely in <italic><tp:taxon-name>Didymocarpus antirrhinoides</tp:taxon-name></italic> A.Weber (<xref ref-type="bibr" rid="B7">Weber and Burtt 1983</xref>) that has a flower of similar size (15–23 mm long) and <italic><tp:taxon-name>Rhyncholossum medusothrix</tp:taxon-name></italic> B.L.Burtt (<xref ref-type="bibr" rid="B1">Burtt 1962</xref>) with a corolla tube 10–25 mm long that in addition has ‘medusoid’ hairs in the throat. However, for none of these personate flowers is the pollinator known.</p></tp:treatment-sec><ref-list><ref id="B3"><mixed-citation xmlns:xlink="http://www.w3.org/1999/xlink" xlink:type="simple"><person-group><name name-style="western"><surname>IUCN</surname><given-names/></name></person-group> (<year>2001</year>)<source> Red list categories and criteria version 3.1. IUCN Species Survival Commission, IUCN, Gland, Switzerland &amp; Cambridge, UK.</source></mixed-citation></ref><ref id="B2"><mixed-citation xmlns:xlink="http://www.w3.org/1999/xlink" xlink:type="simple"><person-group><name name-style="western"><surname>Chua</surname><given-names>LSL</given-names></name></person-group> (<year>2010</year>)<source> Species assessment and conservation in Peninsular Malaysia. In: Kiew R, Chung RCK, Saw LG, Soepadmo E, Boyce PC (Eds) Flora of Peninsular Malaysia 2,1: 47–54.</source></mixed-citation></ref><ref id="B6"><mixed-citation xmlns:xlink="http://www.w3.org/1999/xlink" xlink:type="simple"><person-group><name name-style="western"><surname>Ridley</surname><given-names>HN</given-names></name></person-group> (<year>1923</year>)<article-title> Gesneriaceae. Flora of Malay Peninsula.</article-title><volume>2</volume>: <fpage>495</fpage>-<lpage>547</lpage>.</mixed-citation></ref><ref id="B4"><mixed-citation xmlns:xlink="http://www.w3.org/1999/xlink" xlink:type="simple"><person-group><name name-style="western"><surname>Kiew</surname><given-names>R</given-names></name></person-group> (<year>2009</year>)<article-title> The natural history of Malaysian Gesneriaceae.</article-title><source>Malayan Nature Journal </source><volume>61</volume> (<issue>3</issue>): <fpage>257</fpage>-<lpage>265</lpage>.</mixed-citation></ref><ref id="B7"><mixed-citation xmlns:xlink="http://www.w3.org/1999/xlink" xlink:type="simple"><person-group><name name-style="western"><surname>Weber</surname><given-names>A</given-names></name><name name-style="western"><surname>Burtt</surname><given-names>BL</given-names></name></person-group> (<year>1983</year>)<article-title> <italic>Didymocarpus corchorifolius</italic> and its allies (Gesneriaceae).</article-title><source>Blumea </source><volume>28</volume> (<issue>2</issue>): <fpage>291</fpage>-<lpage>309</lpage>.</mixed-citation></ref><ref id="B1"><mixed-citation xmlns:xlink="http://www.w3.org/1999/xlink" xlink:type="simple"><person-group><name name-style="western"><surname>Burtt</surname><given-names>BL</given-names></name></person-group> (<year>1962</year>)<article-title> Studies in the Gesneriaceae of the Old World. XXIII: <italic>Rhynchoglossum</italic> and <italic>Klugia</italic>.</article-title><volume>24</volume>: <fpage>167</fpage>-<lpage>171</lpage>.</mixed-citation></ref></ref-list></tp:taxon-treatment>
